# Supplementary material for: High Phenotypic Plasticity in a Prominent Plant Invader along Altitudinal and Temperature Gradients
Source: Plants (Basel). 2021 Oct 9;10(10):2144. doi: 10.3390/plants10102144 (PMC8538053; doi:10.3390/plants10102144)
Supplement: Supplementary file 1 [file plants-10-02144-s001.zip]

Archive with 1 entries (1 files):
- plants-1400688-supplementary.pdf
